# Supplementary material for: Narrow-Band-Imaging-Derived Mean Optical Intensity: A Potential Biomarker for Monitoring the Progression of Oral Squamous Cell Carcinoma
Source: Biomedicines. 2026 May 29;14(6):1234. doi: 10.3390/biomedicines14061234 (PMC13297621; doi:10.3390/biomedicines14061234)
Supplement: Supplementary file 1 [file biomedicines-14-01234-s001.zip]

Archive with 1 entries (1 files):
- biomedicines-4277829-supplementary.xlsx
