# Supplementary material for: Narrow-Band-Imaging-Derived Mean Optical Intensity: A Potential Biomarker for Monitoring the Progression of Oral Squamous Cell Carcinoma
Source: Biomedicines. 2026 May 29;14(6):1234. doi: 10.3390/biomedicines14061234 (PMC13297621; doi:10.3390/biomedicines14061234)
Supplement: Supplementary file 1 [file biomedicines-14-01234-s001.zip › biomedicines-4277829-supplementary.xlsx]

## Sheet: Sheet1
Characteristic	HC group	OLK group	OSCC group
Age(Years)
Mean(SD)	26.3	54	63.4
Range	23-41	30-78	43-81
Sex
Female(n,%)	6 (40.0%)	7 (46.7%)	4 (40.0%)
Male(n,%)	9 (60.0%)	8 (53.3%)	6 (60.0%)
Risk Factors
Smoking Consumption
Yes(n,%)	0 (0.0%)	8 (53.3%)	6 (60.0%)
Never(n,%)	15 (100.0%)	7 (46.7%)	4 (40.0%)
Alcohol Consumption
Yes(n,%)	0 (0.0%)	7 (46.7%)	6 (60.0%)
Never(n,%)	15 (100.0%)	8 (53.3%)	4 (40.0%)
Betel Nut Chewing History
Yes(n,%)	0 (0.0%)	1 (6.7%)	2 (20.0%)
Never(n,%)	15 (100.0%)	14 (93.3%)	8 (80.0%)
HPV infection
Yes(n,%)	0 (0.0%)	0 (0.0%)	0 (0.0%)
Never(n,%)	15 (100.0%)	15 (100.0%)	10 (100.0%)
